# Supplementary material for: New Lidocaine-Based Pharmaceutical Cocrystals: Preparation, Characterization, and Influence of the Racemic vs. Enantiopure Coformer on the Physico-Chemical Properties
Source: Pharmaceutics. 2023 Mar 29;15(4):1102. doi: 10.3390/pharmaceutics15041102 (PMC10142540; doi:10.3390/pharmaceutics15041102)
Supplement: Supplementary file 1 [file pharmaceutics-15-01102-s001.zip]

Archive with 1 entries (1 files):
- pharmaceutics-2161170-supplementary.pdf
